# Supplementary material for: Drosophila melanogaster Activating Transcription Factor 4 Regulates Glycolysis During Endoplasmic Reticulum Stress
Source: G3 (Bethesda). 2015 Feb 13;5(4):667–75. doi: 10.1534/g3.115.017269 (PMC4390581; doi:10.1534/g3.115.017269)
Supplement: Supporting Information [file supp_g3.115.017269_TableS1.xlsx]

## Sheet: Sheet1
Carbon metabolism microarray data, Drosophila S2 cells. (Lee et al 2015)
			all data : log2 (DTT/untreated)
Gene symbol	Gene name	annotation ID	affymetrix array	Control RNAi	Xbp1 RNAi	Ire1 RNAi
Glycolysis
Pgi	Phosphoglucose isomerase	CG8251	1.45	1.46	1.27	1.56
Pfk	Phosphofructokinase	CG4001	2.47	2.55	2.69	2.96
Ald	Aldolase	CG6058	1.61	1.87	1.81	1.58
Tpi	Triose phosphate isomerase	CG2171	1.63	1.78	2.16	1.9
Gapdh1	Glyceraldehyde 3 phosphate dehydrogenase 1	CG12055	0.2	0.43	0.87	0.57
Gapdh2	Glyceraldehyde 3 phosphate dehydrogenase 2	CG8893	1.05	1.09	1.59	1.18
Pgk	Phosphoglycerate kinase	CG3127	-0.36	-0.5	-0.41	-0.47
Pglym78	Phosphoglyceromutase	CG1721	0.92	0.83	1.19	0.76
Eno	Enolase	CG17654	1.13	1.19	1.26	1.15
CG2964	-	CG2964	0.02	0.46	0.24	0.28
PyK	Pyruvate kinase	CG7070	0.74	0.93	0.79	0.9
Lactate dehydrogenase
ImpL3	Ecdysone-inducible gene L3	CG10160	5.33	5.71	6.7	6.57
Pyruvate transport into mitochondria
Mpc1	Mitochondrial pyruvate carrier	CG14290	-0.78	0.34	-0.2	-0.09
Pyruvate DH complex (in mitochondria)
l(1)G0334	lethal (1) G0334; pyruvateDH	CG7010	-1.06	-0.8	-0.7	-0.71
CG5261		CG5261	-0.83	-0.04	0.15	0.01
CG11876		CG11876	-0.51	-0.62	-0.89	-1.11
TCA cycle enzymes
kdn	knockdown	CG3861	-0.62	-0.63	-1.34	-1.36
Acon	Aconitase	CG9244	-0.18	-0.14	-1.35	-1.2
l(1)G0156	lethal (1) G0156	CG12233	-0.64	-0.74	0.01	-0.2
CG6439	-	CG6439	-0.17	-0.58	-1.09	-1.04
Nc73EF	Neural conserved at 73EF	CG11661	0.19	-0.3	-0.59	-0.34
CG7430	-	CG7430	-0.99	-1.13	-1.16	-1.56
Scsa	Succinyl coenzyme A synthetase a subunit	CG1065	-0.16	0.13	-1.32	-1.15
skap	skpA associated protein	CG11963	-0.39	-0.19	-0.29	-0.22
SucB	Sucb	CG10622	-0.11	-1.15	-1.35	-1.48
SdhA	Succinate dehydrogenase, subunit A (flavoprotein)	CG17246	-0.94	-0.89	-1.54	-1.59
SdhC	Succinate dehydrogenase, subunit C	CG6666	-0.77	-0.76	-1.21	-1.17
l(1)G0255	lethal (1) G0255	CG4094	-1.15	-0.92	-1.23	-1.34
Respiratory Chain Complex1
ND-B16.6	NADH dehydrogenase (ubiquinone) B16.6 subunit	CG3446	-0.68	-0.63	-0.94	-0.9
ND-24	NADH dehydrogenase (ubiquinone) 24 kDa subunit	CG5703	-0.74	-0.93	-1.39	-1.34
ND-39	NADH dehydrogenase (ubiquinone) 39 kDa subunit	CG6020	-0.82	-0.8	-1	-1.48
ND-B14	NADH dehydrogenase (ubiquinone) B14 subunit	CG7712	-1.3	-1.51	-0.87	-1.16
ND-51	NADH dehydrogenase (ubiquinone) 51 kDa subunit	CG9140	-0.56	-0.68	-1.09	-1.45
ND-20	NADH dehydrogenase (ubiquinone) 20 kDa subunit	CG9172	-1.2	-1.76	-2.17	-0.87
ND-B22	NADH dehydrogenase (ubiquinone) B22 subunit	CG9306	-0.76	-0.75	-0.9	-0.96
ND-51L1	NADH dehydrogenase (ubiquinone) 51 kDa subunit-like 1	CG11423	0.12	0.34	0.16	-0.31
ND-15	NADH dehydrogenase (ubiquinone) 15 kDa subunit	CG11455	-0.85	-0.47	-1.24	-1.38
ND-30	NADH dehydrogenase (ubiquinone) 30 kDa subunit	CG12079	-0.5	-0.87	-1.12	-1.24
ND-B17	NADH dehydrogenase (ubiquinone) B17 subunit	CG13240	-0.87	-0.6	-0.78	-0.63
ND-42	NADH dehydrogenase (ubiquinone) 42 kDa subunit	CG6343	-1.18	-0.76	-1.44	-0.75
ND-75	NADH dehydrogenase (ubiquinone) 75 kDa subunit	CG2286	-1.07	-1.28	-1.78	-1.91
Respiratory Chain Complex2
SdhA	Succinate dehydrogenase, subunit A (flavoprotein)	CG17246	-0.94	-0.89	-1.54	-1.59
SdhC	Succinate dehydrogenase, subunit C	CG6666	-0.77	-0.76	-1.21	-1.17
Respiratory Chain Complex3
UQCR-C1	Ubiquinol-cytochrome c reductase core protein 1	CG3731	0.38	0.49	0.54	0.26
UQCR-C2	Ubiquinol-cytochrome c reductase core protein 2	CG4169	-0.98	-0.99	-1.44	-1.57
RFeSP	Rieske iron-sulfur protein	CG7361	-0.84	-0.6	-0.89	-1.29
Cyt-c1	Cytochrome c1	CG4769	-0.91	-1.16	-1.23	-1.08
Respiratory Chain Complex4
COX4	Cytochrome c oxidase subunit 4	CG10664	-1.55	-1.41	-1.34	-0.81
COX5A	Cytochrome c oxidase subunit 5A	CG14724	-0.82	-0.67	-1.2	-1.54
COX6B	Cytochrome c oxidase subunit 6B	CG14235	-0.8	0.58	0.26	0.04
COX8	Cytochrome c oxidase subunit 8	CG7181	-0.82	0.2	0.36	-0.18
levy	levy	CG17280	-1.34	-1.39	-1.99	-1.44
Respiratory Chain Complex 5-F0 complex
ATPsynB	ATP synthase, subunit B	CG8189	-0.93	-0.92	-0.85	-1.39
ATPsynCF6	ATP synthase, coupling factor 6	CG4412	-1.59	-0.11	-0.7	-0.48
ATPsynD	ATP synthase, subunit D	CG6030	-0.93	-0.77	-1.17	-1.58
ATPsynC	ATP synthase, subunit C	CG1746	-0.64	-0.8	-1.31	-1.3
ATPsynE	ATP synthase, subunit E	CG3321	-0.93	-0.91	-0.75	-0.79
Respiratory Chain Complex 5-F1 complex
ATPsynCF6	ATP synthase, coupling factor 6	CG4412	-1.59	-0.11	-0.7	-0.48
ATPsynbeta	ATP synthase, beta subunit	CG11154	-1.01	-1.39	-1.41	-1.74
ATPsyngamma	ATP synthase, gamma subunit	CG7610	-0.82	-0.84	-1.38	-1.61
blw	bellwether	CG3612	-1.35	-1.09	-1.35	-1.67
ATPsyndelta	ATP synthase, delta subunit	CG2968	-1.34	-1.37	-1.32	-1.62
ATPsynO	ATP synthase, oligomycin sensitivity conferring protein	CG4307	-0.95	-1.02	-1.32	-1.65
